# Supplementary material for: A new species of Phoebe (Lauraceae) from south-western China
Source: PhytoKeys. 2020 Mar 4;140:101–6. doi: 10.3897/phytokeys.140.47664 (PMC7066262; doi:10.3897/phytokeys.140.47664)
Supplement: XML Treatment for Phoebe hekouensis [file phytokeys.140.47664-treatment1.xml]

<!DOCTYPE tp:taxon-treatment
  PUBLIC "-//TaxonX//DTD Taxonomic Treatment Publishing DTD v0 20100105//EN" "tax-treatment-NSO.dtd">
<tp:taxon-treatment xmlns:tp="http://www.plazi.org/taxpub"><tp:treatment-meta><kwd-group><label>Taxon classification</label><kwd><named-content xmlns:xlink="http://www.w3.org/1999/xlink" content-type="kingdom">Plantae</named-content></kwd><kwd><named-content xmlns:xlink="http://www.w3.org/1999/xlink" content-type="order">Laurales</named-content></kwd><kwd><named-content xmlns:xlink="http://www.w3.org/1999/xlink" content-type="family">Lauraceae</named-content></kwd></kwd-group><mixed-citation publication-type="journal"><person-group><name><surname>Liu</surname><given-names>Bing</given-names></name><name><surname>Jin</surname><given-names>Wei-Yin</given-names></name><name><surname>Zhao</surname><given-names>Li-Na</given-names></name><name><surname>Yang</surname><given-names>Yong</given-names></name></person-group><article-title>A new species of <italic><tp:taxon-name><tp:taxon-name-part taxon-name-part-type="genus" reg="Phoebe">Phoebe</tp:taxon-name-part></tp:taxon-name></italic> (<tp:taxon-name><tp:taxon-name-part taxon-name-part-type="family">Lauraceae</tp:taxon-name-part></tp:taxon-name>) from south-western China</article-title><source>PhytoKeys</source><day>04</day><month>3</month><year>2020</year><volume>140</volume><fpage>101</fpage><lpage>106</lpage><pub-id pub-id-type="doi">10.3897/phytokeys.140.47664</pub-id></mixed-citation></tp:treatment-meta><tp:nomenclature><tp:taxon-name><object-id xmlns:xlink="http://www.w3.org/1999/xlink" content-type="arpha" xlink:type="simple">808C0202-6371-5AC3-ABD7-47833E189EE9</object-id>
            <tp:taxon-name-part taxon-name-part-type="genus" reg="Phoebe">Phoebe</tp:taxon-name-part>
            <tp:taxon-name-part taxon-name-part-type="species" reg="hekouensis">hekouensis</tp:taxon-name-part>
            <object-id xmlns:xlink="http://www.w3.org/1999/xlink" content-type="ipni" xlink:type="simple">urn:lsid:ipni.org:names:77206950-1</object-id>
          </tp:taxon-name><tp:taxon-authority>Bing Liu, W.Y. Jin, L.N. Zhao &amp; Y. Yang</tp:taxon-authority><tp:taxon-status xmlns:xlink="http://www.w3.org/1999/xlink" xlink:type="simple">sp. nov.</tp:taxon-status><xref ref-type="fig" rid="F1">Figs 1</xref><xref ref-type="fig" rid="F2">, 2</xref></tp:nomenclature><tp:treatment-sec sec-type="material" id="SECID0EGHAC"><title>Type.</title><p>China. Yunnan: Hekou Yao Minority Autonomous County, Nanxi Town, Hua-Yu-Dong, alt. ca. 140 m elev., 5 Apr 2014, <italic>Bing Liu, Y. Yang, Q.W. Lin, L. Jiang &amp; X.J. Li 1988</italic> (Holotype: PE; Isotypes: PE).</p></tp:treatment-sec><tp:treatment-sec sec-type="diagnosis" id="SECID0EOHAC"><title>Diagnosis.</title><p>This new species resembles <italic><tp:taxon-name><tp:taxon-name-part taxon-name-part-type="genus" reg="Phoebe">P.</tp:taxon-name-part> <tp:taxon-name-part taxon-name-part-type="species" reg="megacalyx">megacalyx</tp:taxon-name-part></tp:taxon-name></italic> in having tomentose twigs and large tepals, but differs from the latter species by broader leaves (12–18 cm vs. 4.5–11.5 cm), shorter inflorescences (10–15 cm vs. up to 23 cm), densely pubescent ovary (vs. only pubescent at the apical portion) and the enlarged stigma (vs. inconspicuous); also similar to <italic><tp:taxon-name><tp:taxon-name-part taxon-name-part-type="genus" reg="Phoebe">P.</tp:taxon-name-part> <tp:taxon-name-part taxon-name-part-type="species" reg="macrocarpa">macrocarpa</tp:taxon-name-part></tp:taxon-name></italic> in that the twigs of both being robust and tomentose, but distinguished by the longer tepals ca. 9–13 mm (vs. ca. 4 mm).</p><fig id="F1" position="float" orientation="portrait"><object-id xmlns:xlink="http://www.w3.org/1999/xlink" content-type="doi" xlink:type="simple">10.3897/phytokeys.140.47664.figure1</object-id><object-id xmlns:xlink="http://www.w3.org/1999/xlink" content-type="arpha" xlink:type="simple">DFEB4BC9-C977-59C2-8542-7B60E7FE23D9</object-id><label>Figure 1.</label><caption><p>Morphology of <italic><tp:taxon-name><tp:taxon-name-part taxon-name-part-type="genus" reg="Phoebe">Phoebe</tp:taxon-name-part> <tp:taxon-name-part taxon-name-part-type="species" reg="hekouensis">hekouensis</tp:taxon-name-part></tp:taxon-name></italic>. <bold>A</bold> Flowering branch, showing oblanceolate leaves and terminal inflorescences <bold>B, C</bold> inflorescences, these being panicles with long peduncles and branched only in the distal portion <bold>D</bold> flower with tepals removed, showing stamens, glands and staminodes.</p></caption><graphic xmlns:xlink="http://www.w3.org/1999/xlink" xlink:href="phytokeys-140-101-g001.jpg" position="float" orientation="portrait" xlink:type="simple" id="oo_385129.jpg"><uri content-type="original_file" xlink:type="simple">https://binary.pensoft.net/fig/385129</uri></graphic></fig><fig id="F2" position="float" orientation="portrait"><object-id xmlns:xlink="http://www.w3.org/1999/xlink" content-type="doi" xlink:type="simple">10.3897/phytokeys.140.47664.figure2</object-id><object-id xmlns:xlink="http://www.w3.org/1999/xlink" content-type="arpha" xlink:type="simple">65CC27FB-CA2D-58D0-A684-A9E790F6DD15</object-id><label>Figure 2.</label><caption><p>Illustration of <italic><tp:taxon-name><tp:taxon-name-part taxon-name-part-type="genus" reg="Phoebe">Phoebe</tp:taxon-name-part> <tp:taxon-name-part taxon-name-part-type="species" reg="hekouensis">hekouensis</tp:taxon-name-part></tp:taxon-name></italic> to show morphological details. <bold>A</bold> Flowering branch <bold>B</bold> leaf, showing the oblanceolate shape and the ascending principal lateral veins <bold>C</bold> leaf portion magnified to show veinlet reticulations <bold>D</bold> tepals, depicting shape and pubescence of adaxial and abaxial side <bold>E</bold> fertile stamen of the first and second whorls <bold>F</bold> fertile stamens of the third whorl <bold>G</bold> staminodes, note sagittate head and pubescent stalk <bold>H</bold> pistil, showing pubescence.</p></caption><graphic xmlns:xlink="http://www.w3.org/1999/xlink" xlink:href="phytokeys-140-101-g002.jpg" position="float" orientation="portrait" xlink:type="simple" id="oo_385130.jpg"><uri content-type="original_file" xlink:type="simple">https://binary.pensoft.net/fig/385130</uri></graphic></fig></tp:treatment-sec><tp:treatment-sec sec-type="description" id="SECID0EQKAC"><title>Description.</title><p>Trees, ca. 12 m tall, bark greyish-brown. Branchlets robust, ca. 9 mm in diam., ridged, densely brown tomentose, possessing prominent dispersed leaf scars and clustered bud scale scars. Leaves alternate, usually clustered to somewhat verticillate at the apex of branches, coriaceous, oblanceolate, 25–45 × 12–18 cm, apex acuminate, base acute, upper surface glabrous, midrib impressed on the upper surface, principal lateral vein 18–30 pairs, immersed in the upper surface, both the midvein and the lateral veins prominently elevated on the lower surface, yellowish pubescent; petioles 1–2 cm long, brown tomentose. Inflorescences paniculate, 2–6 clustered at the apex of branches in between the clustered leaves; panicles robust, many-flowered at the apex, 10–15 cm long, densely yellow-brown tomentose, not branched in the lower half, usually few-branched in the distal portion and the flowers appearing to be clustered at the apex; peduncles 7.5–8.5 cm long, more than 2/3 of the total length, tomentose; bracts 2 cm long, tomentose. Flowers yellowish-white; subsessile. Bracts linear, brownish tomentose. Tepals in two whorls, subequal in length, elliptic, tepals of the outer whorl 9–13 mm long, ca. 6 mm broad, those of the inner whorl linear and narrower, ca. 4 mm broad, brownish tomentose on both sides. Fertile stamens 9, 4-loculed, the four locules arranged in trapezoid pattern; filaments 4–6 mm long, brownish pubescent, each filament of the third whorl bearing two yellow glands at the base; glands ovoid, stalked, stalks pubescent. Staminodes sagittate, ca. 4–6 mm long, possessing pubescent stalks. Ovary obovoid, brown tomentose; style straight and thread-like, ca. 3 mm long, pubescent, glabrescent toward distal end; stigma enlarged, disc-shaped. Flowers collected in April. Fruit not seen.</p></tp:treatment-sec><tp:treatment-sec sec-type="distribution" id="SECID0EVKAC"><title>Distribution.</title><p>China. Yunnan, Hekou Yao Minority Autonomous County (Fig. <xref ref-type="fig" rid="F3">3</xref>).</p><fig id="F3" position="float" orientation="portrait"><object-id xmlns:xlink="http://www.w3.org/1999/xlink" content-type="doi" xlink:type="simple">10.3897/phytokeys.140.47664.figure3</object-id><object-id xmlns:xlink="http://www.w3.org/1999/xlink" content-type="arpha" xlink:type="simple">120D212B-357A-59D1-A50E-DB09CEAE467C</object-id><label>Figure 3.</label><caption><p>Distribution map showing the only known locality of <italic><tp:taxon-name><tp:taxon-name-part taxon-name-part-type="genus" reg="Phoebe">Phoebe</tp:taxon-name-part> <tp:taxon-name-part taxon-name-part-type="species" reg="hekouensis">hekouensis</tp:taxon-name-part></tp:taxon-name></italic> (▲).</p></caption><graphic xmlns:xlink="http://www.w3.org/1999/xlink" xlink:href="phytokeys-140-101-g003.jpg" position="float" orientation="portrait" xlink:type="simple" id="oo_385131.jpg"><uri content-type="original_file" xlink:type="simple">https://binary.pensoft.net/fig/385131</uri></graphic></fig></tp:treatment-sec><tp:treatment-sec sec-type="habitat" id="SECID0EXLAC"><title>Habitat.</title><p>In limestone ravines, near water.</p></tp:treatment-sec><tp:treatment-sec sec-type="etymology" id="SECID0E3LAC"><title>Etymology.</title><p>The epithet “<italic>hekouensis</italic>” is after the type locality Hekou Yao Minority Autonomous County of Yunnan Province, south-western China.</p></tp:treatment-sec><tp:treatment-sec sec-type="Preliminary conservation status" id="SECID0EMMAC"><title>Preliminary conservation status.</title><p>We have conducted field investigations in south-eastern Yunnan Province of China for ten years, but have found only one tree at the type locality, and no fruiting specimens were observed. It is uncertain if the species is endemic to China or is also distributed in adjoining Vietnam due to lack of field investigations in Vietnam. Based on IUCN Red List Categories and Criteria (<xref ref-type="bibr" rid="B1">IUCN 2012</xref>), we considered the new species as Critically Endangered (<abbrev xmlns:xlink="http://www.w3.org/1999/xlink" xlink:title="Critically Endangered" id="ABBRID0EWMAC" xlink:type="simple">CR</abbrev>) in China. To conserve the species, we propose to take actions on reproduction of the tree in botanical gardens in the future.</p></tp:treatment-sec><ref-list><ref id="B1"><mixed-citation xmlns:xlink="http://www.w3.org/1999/xlink" xlink:type="simple"><institution xlink:type="simple">IUCN</institution> (<year>2012</year>) IUCN Red List Categories and Criteria: Version 3.1. Second edition. Gland, Switzerland Cambridge, UK.</mixed-citation></ref></ref-list></tp:taxon-treatment>
